# Supplementary material for: Possible requirement of executive functions for high performance in soccer
Source: PLoS One. 2018 Aug 22;13(8):e0201871. doi: 10.1371/journal.pone.0201871 (PMC6104941; doi:10.1371/journal.pone.0201871)
Supplement: S1 File — (XLSX) [file pone.0201871.s003.xlsx]

## Sheet: supplement data for table1
Table 1 Characteristics of subjects divided into rejected and approved groups.
group	age (years)	wight (kg)	height (cm)
approved	11	161	49
approved	10	136	28
approved	10	115	20
approved	9	130	26
approved	11	140	35
approved	8	135	27
approved	10	128	25
approved	9	135	29
approved	10	135	28
approved	11	140	35
approved	11	152	38
approved	9	136	30
approved	9	127	27
approved	10	136	30
approved	10	135	31
approved	9	132	25
approved	10	122	26
approved	9	125	22
approved	11	134	28
approved	8	123	25
approved	11	136	31
approved	9	134	26
approved	11	145	33
approved	10	142	32
approved	9	131	28
approved	9	130	25
approved	9	130	28
approved	10	133	28
approved	10	140	35
approved	10	124	23
approved	10	132	27
approved	8	127	27
approved	11	147	30
approved	8	145	35
approved	11	142	33
approved	9	123	23
approved	9	137	29
approved	8	124	26
approved	10	137	32
approved	9	134	30
approved	10	136	30
approved	9	146	34
approved	8	125	25
approved	10	138	25
approved	10	135	36
approved	11	147	33
approved	11	147	34
approved	10	145	33
approved	11	137	25
approved	11	145	35
approved	8	127	22
approved	11	139	32
approved	11	140	30
approved	8	120	22
approved	11	140	31
approved	9	144	34
approved	9	132	25
approved	11	140	33
approved	8	128	26
approved	11	132	27
approved	8	120	21
approved	11	140	35
approved	9	140	30
approved	8	143	30
approved	11	140	33
approved	11	146	36
approved	8	118	21
approved	11	141	34
approved	10	135	30
approved	9	130	28
approved	9	142	28
approved	8	134	29
approved	10	130	25
approved	11	137	32
approved	8	125	24
approved	11	142	34
approved	8	115	20
approved	11	130	30
approved	8	136	28
approved	8	120	21
approved	8	130	32
approved	8	130	27
approved	10	130	28
approved	8	129	25
approved	11	150	41
approved	11	150	41
approved	10	149	43
approved	8	134	25
approved	10	138	30
approved	11	138	31
approved	10	138	29
approved	9	133	27
approved	10	139	36
approved	10	135	28
approved	9	139	28
approved	11	140	35
approved	9	139	28
approved	10	132	29
approved	11	144	33
approved	11	132	28
approved	11	140	29
approved	10	136	32
approved	10	139	31
approved	11	135	31
approved	10	128	28
approved	10	135	30
approved	8	122	23
approved	9	150	33
approved	11	140	38
approved	11	144	34
approved	10	139	30
approved	11	140	32
approved	9	140	32
approved	10	139	32
approved	10	143	36
approved	9	127	24
approved	8	127	26
approved	10	143	38
approved	8	126	25
approved	9	128	23
approved	11	140	32
approved	10	142	33
approved	11	139	30
approved	10	140	33
approved	11	138	29
approved	10	138	32
approved	10	138	28
approved	11	142	32
approved	11	146	35
approved	11	138	32
approved	10	140	38
approved	10	140	30
approved	11	140	34
approved	10	147	39
approved	11	147	39
approved	11	147	38
approved	10	137	30
approved	10	137	27
approved	9	130	26
approved	9	124	27
approved	10	137	28
approved	8	134	32
approved	11	148	35
approved	11	149	40
approved	10	137	28
approved	10	141	33
approved	8	137	35
approved	8	123	23
approved	10	136	31
approved	10	141	30
approved	10	142	28
approved	8	135	25
approved	11	145	36
approved	8	122	23
approved	10	145	35
approved	10	145	30
approved	11	152	39
approved	10	152	37
approved	11	139	35
approved	11	141	39
approved	11	136	30
approved	11	135	37
approved	11	154	37
approved	11	141	31
approved	11	157	45
approved	11	143	32
approved	8	117	19
approved	11	141	31
approved	10	139	33
approved	8	125	24
approved	11	159	45
approved	10	126	23
approved	11	136	30
approved	11	145	32
approved	11	132	25
approved	9	132	30
approved	11	143	43
approved	9	135	28
approved	8	129	30
approved	10	136	30
approved	11	134	30
approved	11	144	36
approved	8	130	30
approved	10	133	28
approved	10	130	23
approved	10	150	37
approved	10	144	38
approved	10	137	36
approved	8	131	26
approved	11	148	36
approved	8	127	25
approved	10	131	24
approved	11	149	33
approved	10	141	31
approved	8	123	22
approved	9	125	28
rejefcted	9	136	34
rejefcted	10	134	29
rejefcted	9	136	25
rejefcted	11	138	29
rejefcted	10	134	29
rejefcted	8	133	30
rejefcted	9	134	28
rejefcted	11	138	32
rejefcted	8	133	28
rejefcted	10	133	30
rejefcted	9	133	26
rejefcted	8	134	31
rejefcted	11	133	27
rejefcted	8	137	30
rejefcted	8	133	35
rejefcted	9	133	32
rejefcted	8	134	25
rejefcted	10	133	30
rejefcted	9	133	27
rejefcted	10	139	30
rejefcted	9	136	32
rejefcted	10	135	35
rejefcted	11	132	29
rejefcted	10	135	39
rejefcted	8	139	34
rejefcted	10	138	35
rejefcted	9	132	26
rejefcted	8	135	30
rejefcted	11	138	30
rejefcted	8	135	28
rejefcted	8	132	24
rejefcted	10	140	31
rejefcted	9	132	28
rejefcted	10	140	31
rejefcted	9	132	25
rejefcted	9	132	29
rejefcted	8	140	33
rejefcted	11	140	34
rejefcted	9	132	29
rejefcted	11	132	28
rejefcted	10	132	30
rejefcted	9	140	33
rejefcted	11	140	31
rejefcted	8	140	36
rejefcted	10	132	28
rejefcted	8	132	30
rejefcted	10	131	30
rejefcted	9	139	30
rejefcted	9	140	38
rejefcted	10	132	26
rejefcted	8	131	29
rejefcted	11	140	38
rejefcted	9	140	31
rejefcted	9	140	34
rejefcted	9	133	28
rejefcted	11	140	30
rejefcted	9	131	29
rejefcted	8	131	26
rejefcted	8	138	29
rejefcted	8	131	28
rejefcted	8	131	26
rejefcted	9	130	27
rejefcted	10	140	29
rejefcted	10	141	30
rejefcted	10	138	29
rejefcted	8	130	30
rejefcted	10	138	33
rejefcted	11	130	30
rejefcted	9	133	30
rejefcted	9	130	23
rejefcted	9	134	30
rejefcted	9	130	31
rejefcted	10	141	32
rejefcted	10	141	38
rejefcted	10	130	29
rejefcted	8	130	22
rejefcted	9	134	29
rejefcted	10	129	25
rejefcted	9	142	31
rejefcted	9	129	29
rejefcted	10	135	29
rejefcted	9	135	35
rejefcted	9	142	34
rejefcted	8	129	25
rejefcted	8	129	22
rejefcted	8	143	32
rejefcted	8	128	28
rejefcted	8	128	26
rejefcted	10	143	30
rejefcted	10	143	38
rejefcted	9	128	26
rejefcted	11	143	45
rejefcted	10	142	30
rejefcted	10	144	31
rejefcted	9	128	25
rejefcted	8	144	38
rejefcted	9	128	21
rejefcted	11	144	36
rejefcted	9	128	30
rejefcted	11	144	33
rejefcted	11	144	33
rejefcted	9	130	28
rejefcted	9	144	36
rejefcted	10	144	35
rejefcted	11	141	31
rejefcted	11	144	36
rejefcted	9	145	32
rejefcted	9	127	26
rejefcted	9	145	38
rejefcted	8	127	27
rejefcted	10	127	26
rejefcted	10	140	29
rejefcted	11	145	36
rejefcted	11	145	37
rejefcted	10	145	31
rejefcted	8	127	26
rejefcted	11	145	35
rejefcted	10	145	30
rejefcted	10	145	32
rejefcted	9	131	27
rejefcted	10	145	35
rejefcted	10	145	30
rejefcted	9	131	28
rejefcted	11	145	33
rejefcted	8	126	26
rejefcted	8	126	23
rejefcted	11	146	39
rejefcted	11	146	36
rejefcted	11	146	38
rejefcted	11	146	35
rejefcted	11	146	33
rejefcted	9	125	24
rejefcted	9	125	25
rejefcted	11	146	46
rejefcted	9	146	39
rejefcted	11	146	36
rejefcted	10	146	36
rejefcted	10	125	25
rejefcted	10	140	31
rejefcted	11	140	32
rejefcted	11	147	33
rejefcted	9	124	24
rejefcted	11	147	40
rejefcted	11	124	24
rejefcted	10	147	41
rejefcted	11	147	35
rejefcted	11	147	34
rejefcted	8	124	26
rejefcted	11	148	38
rejefcted	10	148	36
rejefcted	11	148	43
rejefcted	11	148	39
rejefcted	11	133	22
rejefcted	11	148	37
rejefcted	9	124	24
rejefcted	9	123	25
rejefcted	9	149	40
rejefcted	8	123	25
rejefcted	11	149	35
rejefcted	11	149	39
rejefcted	8	133	28
rejefcted	11	149	35
rejefcted	11	150	37
rejefcted	8	123	24
rejefcted	11	150	40
rejefcted	11	150	35
rejefcted	10	133	30
rejefcted	11	137	27
rejefcted	11	150	42
rejefcted	8	121	24
rejefcted	11	151	38
rejefcted	8	121	23
rejefcted	9	120	25
rejefcted	11	152	37
rejefcted	9	120	20
rejefcted	11	153	41
rejefcted	11	153	35
rejefcted	11	153	39
rejefcted	8	120	22
rejefcted	8	154	44
rejefcted	11	154	44
rejefcted	11	154	39
rejefcted	11	155	40
rejefcted	11	155	43
rejefcted	10	118	20
rejefcted	11	135	29
rejefcted	11	105	16

## Sheet: supplement data for table 2 ST1
Table 2 Summary of descriptive statistics for all test scores in each group.
group	total number	correct number	incorrect number	ccorect answer rate
approved	52	52	0	100
approved	44	44	0	100
approved	50	50	0	100
approved	53	53	0	100
approved	47	47	0	100
approved	64	64	0	100
approved	48	48	0	100
approved	51	51	0	100
approved	45	45	0	100
approved	29	29	0	100
approved	43	43	0	100
approved	27	27	0	100
approved	46	46	0	100
approved	43	43	0	100
approved	43	43	0	100
approved	29	28	1	96.5517
approved	37	37	0	100
approved	42	42	0	100
approved	58	58	0	100
approved	36	36	0	100
approved	35	35	0	100
approved	40	40	0	100
approved	43	43	0	100
approved	50	50	0	100
approved	44	44	0	100
approved	50	50	0	100
approved	39	39	0	100
approved	50	50	0	100
approved	33	32	1	96.9697
approved	44	44	0	100
approved	40	40	0	100
approved	51	45	6	88.2353
approved	43	43	0	100
approved	40	40	0	100
approved	48	48	0	100
approved	38	38	0	100
approved	36	36	0	100
approved	46	46	0	100
approved	35	35	0	100
approved	42	42	0	100
approved	54	54	0	100
approved	53	53	0	100
approved	40	38	2	95
approved	33	33	0	100
approved	50	50	0	100
approved	42	42	0	100
approved	25	25	0	100
approved	46	46	0	100
approved	35	35	0	100
approved	33	33	0	100
approved	39	39	0	100
approved	43	43	0	100
approved	50	49	1	98
approved	41	41	0	100
approved	54	54	0	100
approved	52	52	0	100
approved	36	36	0	100
approved	33	33	0	100
approved	35	34	1	97.1429
approved	25	25	0	100
approved	41	41	0	100
approved	35	35	0	100
approved	46	46	0	100
approved	50	50	0	100
approved	43	43	0	100
approved	50	50	0	100
approved	37	37	0	100
approved	46	46	0	100
approved	40	40	0	100
approved	50	50	0	100
approved	32	32	0	100
approved	41	41	0	100
approved	35	35	0	100
approved	58	58	0	100
approved	35	35	0	100
approved	48	48	0	100
approved	41	40	1	97.561
approved	52	52	0	100
approved	34	28	6	82.3529
approved	42	42	0	100
approved	37	37	0	100
approved	36	32	4	88.8889
approved	50	50	0	100
approved	44	44	0	100
approved	51	51	0	100
approved	45	45	0	100
approved	50	50	0	100
approved	46	46	0	100
approved	34	34	0	100
approved	41	40	1	97.561
approved	42	42	0	100
approved	43	43	0	100
approved	50	50	0	100
approved	41	41	0	100
approved	39	39	0	100
approved	48	48	0	100
approved	53	53	0	100
approved	39	39	0	100
approved	52	52	0	100
approved	39	39	0	100
approved	37	37	0	100
approved	39	39	0	100
approved	45	45	0	100
approved	43	43	0	100
approved	44	43	1	97.7273
approved	50	50	0	100
approved	54	51	3	94.4444
approved	43	42	1	97.6744
approved	43	43	0	100
approved	44	44	0	100
approved	44	44	0	100
approved	54	54	0	100
approved	45	45	0	100
approved	34	32	2	94.1176
approved	53	53	0	100
approved	45	45	0	100
approved	39	39	0	100
approved	44	44	0	100
approved	50	50	0	100
approved	29	29	0	100
approved	43	43	0	100
approved	50	50	0	100
approved	38	38	0	100
approved	52	52	0	100
approved	38	37	1	97.3684
approved	35	35	0	100
approved	45	45	0	100
approved	44	44	0	100
approved	38	38	0	100
approved	51	51	0	100
approved	59	56	3	94.9153
approved	50	50	0	100
approved	40	40	0	100
rejected	40	40	0	100
rejected	27	27	0	100
rejected	44	44	0	100
rejected	37	37	0	100
rejected	39	38	1	97.4359
rejected	42	35	7	83.3333
rejected	34	34	0	100
rejected	33	33	0	100
rejected	48	48	0	100
rejected	35	35	0	100
rejected	50	50	0	100
rejected	48	48	0	100
rejected	47	47	0	100
rejected	27	26	1	96.2963
rejected	36	36	0	100
rejected	37	25	12	67.5676
rejected	38	38	0	100
rejected	30	30	0	100
rejected	37	37	0	100
rejected	26	26	0	100
rejected	34	34	0	100
rejected	55	55	0	100
rejected	42	42	0	100
rejected	40	40	0	100
rejected	30	30	0	100
rejected	32	32	0	100
rejected	48	47	1	97.9167
rejected	35	35	0	100
rejected	32	32	0	100
rejected	38	38	0	100
rejected	30	30	0	100
rejected	46	46	0	100
rejected	42	42	0	100
rejected	26	9	17	34.6154
rejected	45	45	0	100
rejected	44	44	0	100
rejected	46	46	0	100
rejected	16	7	9	43.75
rejected	25	20	5	80
rejected	26	26	0	100
rejected	35	35	0	100
rejected	46	46	0	100
rejected	51	51	0	100
rejected	45	45	0	100
rejected	39	39	0	100
rejected	51	51	0	100
rejected	43	43	0	100
rejected	40	40	0	100
rejected	36	36	0	100
rejected	26	26	0	100
rejected	30	30	0	100
rejected	49	49	0	100
rejected	50	50	0	100
rejected	75	75	0	100
rejected	51	51	0	100
rejected	55	55	0	100
rejected	52	52	0	100
rejected	55	55	0	100
rejected	46	46	0	100
rejected	37	37	0	100
rejected	46	46	0	100
rejected	26	26	0	100
rejected	59	59	0	100
rejected	50	50	0	100
rejected	51	51	0	100
rejected	40	40	0	100
rejected	46	46	0	100
rejected	32	32	0	100
rejected	42	40	0	95.2381
rejected	50	50	0	100
rejected	14	11	3	78.5714
rejected	48	48	0	100
rejected	46	46	0	100
rejected	41	41	0	100
rejected	40	40	0	100
rejected	44	43	1	97.7273
rejected	31	31	0	100
rejected	50	50	0	100
rejected	48	48	0	100
rejected	46	45	1	97.8261
rejected	56	56	0	100
rejected	31	31	0	100
rejected	40	40	0	100
rejected	43	43	0	100
rejected	50	50	0	100
rejected	39	39	0	100
rejected	45	45	0	100
rejected	32	32	0	100
rejected	44	44	0	100
rejected	45	45	0	100
rejected	53	53	0	100
rejected	46	46	0	100
rejected	47	47	0	100
rejected	39	39	0	100
rejected	46	46	0	100
rejected	53	53	0	100
rejected	25	25	0	100
rejected	37	37	0	100
rejected	57	57	0	100
rejected	50	50	0	100
rejected	52	52	0	100
rejected	42	42	0	100
rejected	40	40	0	100
rejected	52	52	0	100
rejected	35	35	0	100
rejected	38	38	0	100
rejected	43	43	0	100
rejected	28	28	0	100
rejected	57	57	0	100
rejected	50	50	0	100
rejected	42	42	0	100
rejected	50	49	1	98
rejected	56	56	0	100
rejected	38	38	0	100
rejected	41	41	0	100
rejected	36	36	0	100
rejected	45	45	0	100
rejected	42	42	0	100
rejected	41	41	0	100
rejected	26	26	0	100
rejected	38	38	0	100
rejected	44	44	0	100
rejected	30	30	0	100

## Sheet: supplement data for table 2 ST2
Table 2 Summary of descriptive statistics for all test scores in each group.
group	total number	correct number	incorrect number	ccorect answer rate
approved	39	39	0	100
approved	34	34	0	100
approved	25	16	9	64
approved	38	34	4	89.4737
approved	48	48	0	100
approved	36	36	0	100
approved	38	38	0	100
approved	40	40	0	100
approved	33	33	0	100
approved	31	30	1	96.7742
approved	36	36	0	100
approved	47	47	0	100
approved	35	35	0	100
approved	29	29	0	100
approved	37	37	0	100
approved	34	34	0	100
approved	59	57	2	96.6102
approved	39	39	0	100
approved	58	58	0	100
approved	31	31	0	100
approved	45	45	0	100
approved	36	36	0	100
approved	42	42	0	100
approved	40	39	1	97.5
approved	32	32	0	100
approved	38	38	0	100
approved	26	26	0	100
approved	37	37	0	100
approved	30	29	1	96.6667
approved	22	13	9	59.0909
approved	35	34	1	97.1429
approved	30	30	0	100
approved	25	25	0	100
approved	39	39	0	100
approved	33	33	0	100
approved	38	38	0	100
approved	25	25	0	100
approved	41	41	0	100
approved	41	41	0	100
approved	40	40	0	100
approved	28	28	0	100
approved	42	42	0	100
approved	37	37	0	100
approved	50	50	0	100
approved	28	28	0	100
approved	40	40	0	100
approved	38	37	1	97.3684
approved	44	43	1	97.7273
approved	50	50	0	100
approved	17	16	1	94.1176
approved	40	40	0	100
approved	36	36	0	100
approved	25	21	4	84
approved	30	30	0	100
approved	38	38	0	100
approved	37	37	0	100
approved	35	33	2	94.2857
approved	27	27	0	100
approved	31	31	0	100
approved	29	29	0	100
approved	45	45	0	100
approved	50	49	1	98
approved	38	38	0	100
approved	43	43	0	100
approved	40	40	0	100
approved	28	28	0	100
approved	31	31	0	100
approved	40	40	0	100
approved	50	50	0	100
approved	32	32	0	100
approved	13	11	2	84.6154
approved	28	28	0	100
approved	35	35	0	100
approved	37	36	1	97.2973
approved	43	43	0	100
approved	32	28	4	87.5
approved	31	31	0	100
approved	32	28	4	87.5
approved	37	33	4	89.1892
approved	41	40	1	97.561
approved	40	40	0	100
approved	39	39	0	100
approved	28	28	0	100
approved	38	38	0	100
approved	29	29	0	100
approved	43	43	0	100
approved	35	35	0	100
approved	36	36	0	100
approved	40	40	0	100
approved	38	38	0	100
approved	45	45	0	100
approved	25	8	17	32
approved	39	39	0	100
approved	42	42	0	100
approved	37	37	0	100
approved	33	29	4	87.8788
approved	39	39	0	100
approved	33	31	2	93.9394
approved	39	39	0	100
approved	35	35	0	100
approved	43	43	0	100
approved	36	36	0	100
approved	44	44	0	100
approved	34	29	5	85.2941
approved	20	20	0	100
approved	26	26	0	100
approved	34	34	0	100
approved	36	36	0	100
approved	50	50	0	100
approved	36	36	0	100
approved	37	37	0	100
approved	25	25	0	100
approved	23	23	0	100
approved	37	37	0	100
approved	45	45	0	100
approved	25	25	0	100
approved	29	29	0	100
approved	43	43	0	100
approved	38	38	0	100
approved	38	38	0	100
approved	41	41	0	100
approved	30	30	0	100
approved	37	37	0	100
approved	35	34	1	97.1429
approved	37	37	0	100
approved	41	41	0	100
approved	33	33	0	100
approved	25	11	14	44
approved	34	34	0	100
approved	38	36	2	94.7368
approved	36	35	1	97.2222
approved	39	38	1	97.4359
approved	36	36	0	100
approved	32	32	0	100
approved	35	32	3	91.4286
approved	37	37	0	100
approved	18	8	10	44.4444
approved	44	44	0	100
approved	25	25	0	100
approved	47	47	0	100
approved	34	34	0	100
approved	44	43	1	97.7273
approved	34	33	1	97.0588
approved	24	24	0	100
approved	33	33	0	100
approved	29	26	3	89.6552
approved	38	38	0	100
approved	37	37	0	100
approved	36	36	0	100
approved	32	32	0	100
approved	48	47	1	97.9167
approved	33	30	3	90.9091
approved	23	16	7	69.5652
approved	27	27	0	100
approved	28	28	0	100
approved	41	41	0	100
approved	43	43	0	100
approved	35	35	0	100
approved	44	44	0	100
approved	36	36	0	100
approved	6	4	2	66.6667
approved	34	34	0	100
approved	36	36	0	100
approved	30	30	0	100
approved	36	36	0	100
approved	29	28	1	96.5517
approved	37	37	0	100
approved	38	38	0	100
approved	21	21	0	100
approved	23	23	0	100
approved	27	27	0	100
rejected	33	33	0	100
rejected	42	40	2	95.2381
rejected	21	21	0	100
rejected	34	34	0	100
rejected	36	36	0	100
rejected	21	21	0	100
rejected	34	34	0	100
rejected	26	26	0	100
rejected	37	37	0	100
rejected	34	34	0	100
rejected	25	25	0	100
rejected	36	36	0	100
rejected	43	43	0	100
rejected	24	24	0	100
rejected	20	20	0	100
rejected	36	36	0	100
rejected	25	23	2	92
rejected	23	23	0	100
rejected	28	28	0	100
rejected	37	37	0	100
rejected	23	22	1	95.6522
rejected	30	30	0	100
rejected	39	39	0	100
rejected	35	35	0	100
rejected	23	22	1	95.6522
rejected	24	5	19	20.8333
rejected	27	27	0	100
rejected	43	43	0	100
rejected	41	41	0	100
rejected	33	33	0	100
rejected	37	37	0	100
rejected	34	34	0	100
rejected	25	25	0	100
rejected	37	37	0	100
rejected	24	24	0	100
rejected	30	25	5	83.3333
rejected	34	34	0	100
rejected	33	33	0	100
rejected	25	25	0	100
rejected	35	32	3	91.4286
rejected	30	30	0	100
rejected	39	39	0	100
rejected	35	35	0	100
rejected	34	32	2	94.1176
rejected	34	34	0	100
rejected	43	43	0	100
rejected	44	44	0	100
rejected	33	33	0	100
rejected	32	31	1	96.875
rejected	27	27	0	100
rejected	25	25	0	100
rejected	13	3	10	23.0769
rejected	25	12	13	48
rejected	8	8	0	100
rejected	25	25	0	100
rejected	28	28	0	100
rejected	52	11	41	21.1538
rejected	26	26	0	100
rejected	29	29	0	100
rejected	28	28	0	100
rejected	39	37	2	94.8718
rejected	42	42	0	100
rejected	45	45	0	100
rejected	28	17	11	60.7143
rejected	36	35	1	97.2222
rejected	40	38	2	95
rejected	34	34	0	100
rejected	40	40	0	100
rejected	26	25	1	96.1539
rejected	45	45	0	100
rejected	33	32	1	96.9697
rejected	28	28	0	100
rejected	37	37	0	100
rejected	36	36	0	100
rejected	43	43	0	100
rejected	21	20	1	95.2381
rejected	41	41	0	100
rejected	45	45	0	100
rejected	1	1	0	100
rejected	40	40	0	100
rejected	34	34	0	100
rejected	35	35	0	100
rejected	26	26	0	100
rejected	32	31	1	96.875
rejected	34	34	0	100
rejected	42	41	1	97.6191
rejected	43	43	0	100
rejected	43	42	1	97.6744
rejected	39	38	1	97.4359
rejected	26	26	0	100
rejected	41	41	0	100
rejected	27	27	0	100
rejected	32	32	0	100
rejected	33	33	0	100
rejected	25	25	0	100
rejected	41	41	0	100
rejected	40	40	0	100
rejected	42	42	0	100
rejected	19	5	14	26.3158
rejected	26	26	0	100
rejected	25	25	0	100
rejected	44	44	0	100
rejected	38	38	0	100
rejected	25	25	0	100
rejected	41	40	1	97.561
rejected	34	32	2	94.1176
rejected	37	35	2	94.5946
rejected	42	42	0	100
rejected	31	31	0	100
rejected	37	36	1	97.2973
rejected	27	27	0	100
rejected	35	35	0	100
rejected	25	25	0	100
rejected	18	18	0	100
rejected	25	24	1	96
rejected	44	44	0	100
rejected	37	37	0	100
rejected	43	43	0	100
rejected	25	25	0	100
rejected	28	27	1	96.4286
rejected	39	39	0	100
rejected	43	43	0	100
rejected	59	58	1	98.3051
rejected	30	10	20	33.3333
rejected	38	38	0	100
rejected	37	35	2	94.5946
rejected	38	38	0	100
rejected	9	9	0	100
rejected	34	31	3	91.1765
rejected	36	36	0	100
rejected	26	26	0	100
rejected	31	31	0	100
rejected	25	25	0	100
rejected	33	33	0	100
rejected	29	29	0	100
rejected	26	26	0	100
rejected	43	43	0	100
rejected	40	40	0	100
rejected	37	36	1	97.2973
rejected	47	47	0	100
rejected	34	34	0	100
rejected	23	22	1	95.6522
rejected	25	25	0	100
rejected	42	42	0	100
rejected	36	36	0	100
rejected	41	41	0	100
rejected	34	34	0	100
rejected	25	25	0	100
rejected	29	29	0	100
rejected	19	19	0	100
rejected	38	38	0	100
rejected	48	48	0	100
rejected	34	34	0	100
rejected	39	39	0	100
rejected	25	25	0	100
rejected	35	35	0	100
rejected	30	30	0	100
rejected	28	28	0	100
rejected	30	30	0	100
rejected	39	39	0	100
rejected	35	35	0	100
rejected	44	44	0	100
rejected	30	30	0	100
rejected	27	27	0	100
rejected	39	39	0	100
rejected	25	25	0	100
rejected	34	34	0	100
rejected	25	8	17	32
rejected	8	5	3	62.5
rejected	50	50	0	100
rejected	25	25	0	100
rejected	22	22	0	100
rejected	42	40	0	95.2381
rejected	36	36	0	100
rejected	25	25	0	100
rejected	18	18	0	100
rejected	22	16	6	72.7273
rejected	36	36	0	100
rejected	28	27	1	96.4286
rejected	20	20	0	100
rejected	35	35	0	100
rejected	35	35	0	100
rejected	29	29	0	100

## Sheet: supplement data for tabl2 ST3
Table 2 Summary of descriptive statistics for all test scores in each group.
group	total number	correct number	incorrect number	ccorect answer rate
approved	36	35	1	97.2222
approved	40	40	0	100
approved	32	31	1	96.875
approved	37	37	0	100
approved	27	27	0	100
approved	36	36	0	100
approved	30	30	0	100
approved	35	35	0	100
approved	25	25	0	100
approved	39	38	1	97.4359
approved	39	38	1	97.4359
approved	39	39	1	100
approved	25	25	0	100
approved	42	42	0	100
approved	45	45	0	100
approved	35	34	1	97.1429
approved	34	34	0	100
approved	36	32	4	88.8889
approved	36	34	2	94.4444
approved	34	34	0	100
approved	39	38	1	97.4359
approved	41	41	0	100
approved	44	44	0	100
approved	37	37	0	100
approved	32	31	1	96.875
approved	33	33	0	100
approved	26	26	0	100
approved	36	36	0	100
approved	42	42	0	100
approved	37	37	0	100
approved	39	39	0	100
approved	39	39	0	100
approved	23	23	0	100
approved	29	29	0	100
approved	31	30	1	96.7742
approved	48	48	0	100
approved	33	32	1	96.9697
approved	43	43	0	100
approved	37	37	0	100
approved	39	39	0	100
approved	31	31	0	100
approved	38	38	0	100
approved	38	38	0	100
approved	44	44	0	100
approved	34	34	0	100
approved	39	39	0	100
approved	41	41	0	100
approved	20	20	0	100
approved	31	31	0	100
approved	38	38	0	100
approved	27	27	0	100
approved	27	23	4	85.1852
approved	35	35	0	100
approved	41	41	0	100
approved	28	24	4	85.7143
approved	43	43	0	100
approved	36	36	0	100
approved	28	28	0	100
approved	42	42	0	100
approved	39	38	1	97.4359
approved	35	35	0	100
approved	35	35	0	100
approved	32	32	0	100
approved	33	29	4	87.8788
approved	35	35	0	100
approved	32	32	0	100
approved	38	38	0	100
approved	31	30	1	96.7742
approved	45	45	0	100
approved	38	38	0	100
approved	46	46	0	100
approved	45	45	0	100
approved	30	30	0	100
approved	38	38	0	100
approved	37	37	0	100
approved	30	28	2	93.3333
approved	38	38	0	100
approved	45	45	0	100
approved	38	38	0	100
approved	29	29	0	100
approved	34	33	1	97.0588
approved	37	37	0	100
approved	32	32	0	100
approved	30	30	0	100
approved	43	43	0	100
approved	31	31	0	100
approved	35	30	5	85.7143
approved	29	28	1	96.5517
approved	31	31	0	100
approved	33	32	1	96.9697
approved	29	29	0	100
approved	39	37	2	94.8718
approved	39	39	0	100
approved	42	42	0	100
approved	41	41	0	100
approved	32	32	0	100
approved	35	35	0	100
approved	29	29	0	100
approved	32	30	2	93.75
approved	46	46	0	100
approved	26	25	1	96.1539
approved	33	32	1	96.9697
approved	31	31	0	100
approved	41	41	0	100
approved	35	32	0	91.4286
approved	33	33	0	100
approved	38	38	0	100
approved	40	40	0	100
approved	46	46	0	100
approved	35	34	0	97.1429
approved	19	19	0	100
approved	34	34	0	100
approved	33	33	0	100
approved	35	35	0	100
approved	33	33	0	100
approved	35	34	1	97.1429
approved	35	35	0	100
approved	45	45	0	100
approved	25	23	2	92
approved	31	27	4	87.0968
approved	30	30	0	100
approved	29	27	2	93.1034
approved	38	38	0	100
approved	36	36	0	100
approved	36	35	1	97.2222
approved	30	30	0	100
approved	30	30	0	100
approved	31	31	0	100
approved	30	30	0	100
approved	42	42	0	100
approved	28	28	0	100
approved	35	35	0	100
approved	35	33	2	94.2857
rejected	37	31	6	83.7838
rejected	43	43	0	100
rejected	24	24	0	100
rejected	22	21	1	95.4545
rejected	45	45	0	100
rejected	31	31	0	100
rejected	33	33	0	100
rejected	23	21	2	91.3043
rejected	39	39	0	100
rejected	39	39	0	100
rejected	34	34	0	100
rejected	34	34	0	100
rejected	32	32	0	100
rejected	32	32	0	100
rejected	38	38	0	100
rejected	33	33	0	100
rejected	34	34	0	100
rejected	35	35	0	100
rejected	34	34	0	100
rejected	31	31	0	100
rejected	33	30	3	90.9091
rejected	30	30	0	100
rejected	33	33	0	100
rejected	38	38	0	100
rejected	39	39	0	100
rejected	41	41	0	100
rejected	31	31	0	100
rejected	29	29	0	100
rejected	39	39	0	100
rejected	27	27	0	100
rejected	29	29	0	100
rejected	40	40	0	100
rejected	50	47	3	94
rejected	33	33	0	100
rejected	32	32	0	100
rejected	42	42	0	100
rejected	21	11	10	52.3809
rejected	24	24	0	100
rejected	39	36	3	92.3077
rejected	41	41	0	100
rejected	34	33	1	97.0588
rejected	33	33	0	100
rejected	35	35	0	100
rejected	37	37	25	100
rejected	39	38	1	97.4359
rejected	41	41	0	100
rejected	39	39	0	100
rejected	37	37	0	100
rejected	25	25	0	100
rejected	39	39	0	100
rejected	35	35	0	100
rejected	47	47	0	100
rejected	30	30	0	100
rejected	37	37	0	100
rejected	35	35	0	100
rejected	43	42	1	97.6744
rejected	27	27	0	100
rejected	36	34	2	94.4444
rejected	31	31	0	100
rejected	50	50	0	100
rejected	37	37	0	100
rejected	51	50	1	98.0392
rejected	23	23	0	100
rejected	36	36	0	100
rejected	30	30	0	100
rejected	29	29	0	100
rejected	31	31	0	100
rejected	33	33	0	100
rejected	50	50	0	100
rejected	30	30	0	100
rejected	35	35	0	100
rejected	45	45	0	100
rejected	31	31	0	100
rejected	29	29	0	100
rejected	35	35	0	100
rejected	24	23	1	95.8333
rejected	40	40	0	100
rejected	40	40	0	100
rejected	40	40	0	100
rejected	27	27	0	100
rejected	30	30	0	100
rejected	37	36	1	97.2973
rejected	35	35	0	100
rejected	30	30	0	100
rejected	31	31	0	100
rejected	28	28	0	100
rejected	33	33	0	100
rejected	35	35	0	100
rejected	34	34	0	100
rejected	37	37	0	100
rejected	32	32	0	100
rejected	39	39	0	100
rejected	29	25	4	86.2069
rejected	33	33	0	100
rejected	34	34	0	100
rejected	26	26	0	100
rejected	26	26	0	100
rejected	39	39	0	100
rejected	24	24	0	100
rejected	41	41	0	100
rejected	32	28	4	87.5
rejected	25	23	2	92
rejected	40	40	0	100
rejected	32	32	0	100
rejected	36	36	0	100
rejected	37	37	0	100
rejected	29	29	0	100
rejected	45	45	0	100
rejected	40	40	0	100
rejected	31	31	0	100
rejected	29	28	1	96.5517
rejected	42	42	0	100
rejected	36	32	4	88.8889
rejected	30	30	0	100
rejected	25	25	0	100
rejected	29	28	1	96.5517
rejected	32	32	0	100
rejected	25	25	0	100
rejected	32	32	0	100
rejected	41	41	0	100
rejected	35	35	0	100
rejected	30	30	0	100

## Sheet: supplement data for table 2 ST4
Table 2 Summary of descriptive statistics for all test scores in each group.
group	total number	correct number	incorrect number	ccorect answer rate
approved	37	37	0	100
approved	26	25	1	96.1539
approved	38	38	0	100
approved	33	33	0	100
approved	37	37	0	100
approved	28	28	0	100
approved	26	26	0	100
approved	22	22	0	100
approved	31	31	0	100
approved	42	42	0	100
approved	23	23	0	100
approved	40	40	0	100
approved	27	27	0	100
approved	34	34	0	100
approved	33	33	0	100
approved	34	34	0	100
approved	36	36	0	100
approved	31	31	0	100
approved	17	17	0	100
approved	29	26	3	89.6552
approved	25	24	1	96
approved	22	22	0	100
approved	21	21	0	100
approved	37	37	0	100
approved	25	25	0	100
approved	24	24	0	100
approved	18	18	0	100
approved	35	35	0	100
approved	8	7	1	87.5
approved	28	28	0	100
approved	25	25	0	100
approved	25	25	0	100
approved	37	37	0	100
approved	22	20	2	90.9091
approved	20	17	3	85
approved	32	32	0	100
approved	23	23	0	100
approved	21	21	0	100
approved	25	25	0	100
approved	25	24	1	96
approved	33	32	1	96.9697
approved	30	30	0	100
approved	38	37	1	97.3684
approved	27	27	0	100
approved	19	18	1	94.7368
approved	28	28	0	100
approved	35	35	0	100
approved	21	18	3	85.7143
approved	34	34	0	100
approved	21	21	0	100
approved	15	15	0	100
approved	29	29	0	100
approved	22	21	1	95.4545
approved	21	20	1	95.2381
approved	35	35	0	100
approved	30	29	1	96.6667
approved	30	30	0	100
approved	36	36	0	100
approved	23	23	0	100
approved	29	29	0	100
approved	30	30	0	100
approved	35	35	0	100
approved	34	34	0	100
approved	24	24	0	100
approved	28	28	0	100
approved	33	33	0	100
approved	18	18	0	100
approved	34	34	0	100
approved	22	22	0	100
approved	25	25	0	100
approved	28	28	0	100
approved	63	63	0	100
approved	26	22	4	84.6154
approved	25	24	1	96
approved	41	41	0	100
approved	30	28	2	93.3333
approved	32	32	0	100
approved	36	36	0	100
approved	26	26	0	100
approved	31	31	0	100
approved	34	34	0	100
approved	35	35	0	100
approved	28	28	0	100
approved	25	25	0	100
approved	21	20	1	95.2381
approved	33	33	0	100
approved	30	30	0	100
approved	41	41	0	100
approved	34	34	0	100
approved	21	21	0	100
approved	42	42	0	100
approved	35	35	0	100
approved	26	24	2	92.3077
approved	18	17	1	94.4444
approved	41	41	0	100
approved	31	31	0	100
approved	25	25	0	100
approved	29	29	0	100
approved	22	22	0	100
approved	31	31	0	100
approved	25	25	0	100
approved	26	26	0	100
approved	25	25	0	100
approved	31	31	0	100
approved	18	18	0	100
approved	25	25	0	100
approved	19	19	0	100
approved	25	25	0	100
approved	36	35	0	97.2222
approved	21	21	0	100
approved	25	25	0	100
approved	22	22	0	100
approved	26	26	0	100
approved	37	37	0	100
approved	24	24	0	100
approved	37	37	0	100
approved	31	31	0	100
approved	36	36	0	100
approved	25	6	19	24
approved	29	29	0	100
approved	31	31	0	100
approved	43	43	0	100
approved	31	31	0	100
approved	26	26	0	100
approved	32	32	0	100
approved	25	25	0	100
approved	28	28	0	100
approved	35	35	0	100
approved	22	21	1	95.4545
approved	25	25	0	100
approved	28	28	0	100
approved	29	29	0	100
approved	38	38	0	100
approved	41	40	1	97.561
approved	22	22	0	100
approved	42	42	0	100
approved	38	36	2	94.7368
approved	22	22	0	100
approved	37	37	0	100
approved	27	26	1	96.2963
approved	24	24	0	100
approved	22	21	1	95.4545
approved	26	26	0	100
approved	31	31	0	100
approved	28	28	0	100
approved	13	13	0	100
approved	23	23	0	100
approved	36	36	0	100
approved	32	32	0	100
approved	27	26	1	96.2963
approved	25	25	0	100
approved	37	37	0	100
approved	39	39	0	100
approved	26	26	0	100
approved	25	20	5	80
approved	22	22	0	100
approved	37	37	0	100
approved	21	21	0	100
approved	20	20	0	100
approved	33	33	0	100
approved	31	29	0	93.5484
approved	31	31	0	100
approved	25	23	2	92
approved	27	27	0	100
approved	25	25	0	100
approved	18	15	3	83.3333
approved	26	26	0	100
approved	20	20	0	100
rejected	25	25	0	100
rejected	25	25	0	100
rejected	25	25		100
rejected	23	23	0	100
rejected	25	25	0	100
rejected	24	24	0	100
rejected	28	28	0	100
rejected	30	30	0	100
rejected	22	22	0	100
rejected	25	24	1	96
rejected	35	35	0	100
rejected	34	34	0	100
rejected	19	18	1	94.7368
rejected	36	36	0	100
rejected	22	22	0	100
rejected	13	13	0	100
rejected	35	35	0	100
rejected	30	30	0	100
rejected	36	36	0	100
rejected	33	32	1	96.9697
rejected	11	11		100
rejected	27	27	0	100
rejected	28	28	0	100
rejected	31	7	24	22.5806
rejected	29	29	0	100
rejected	32	32	0	100
rejected	25	25	0	100
rejected	25	25	0	100
rejected	26	26	0	100
rejected	25	24	1	96
rejected	28	24	4	85.7143
rejected	25	25	0	100
rejected	33	33	0	100
rejected	21	21	0	100
rejected	32	31	1	96.875
rejected	21	21	0	100
rejected	21	21	0	100
rejected	22	22	0	100
rejected	34	34	0	100
rejected	20	20	0	100
rejected	26	26	0	100
rejected	33	33	0	100
rejected	21	21	0	100
rejected	19	19	0	100
rejected	34	34	0	100
rejected	21	21	0	100
rejected	35	35	0	100
rejected	29	29	0	100
rejected	25	25	0	100
rejected	25	25	0	100
rejected	25	25	0	100
rejected	25	25	0	100
rejected	19	19	0	100
rejected	22	21	1	95.4545
rejected	22	22	0	100
rejected	22	22	0	100
rejected	35	35	0	100
rejected	29	29	0	100
rejected	18	18	0	100
rejected	15	13	2	86.6667
rejected	34	34	0	100
rejected	25	21	4	84
rejected	29	29	0	100
rejected	37	37	0	100
rejected	31	31	0	100
rejected	29	29	0	100
rejected	23	22	1	95.6522
rejected	16	16	0	100
rejected	19	19	0	100
rejected	23	21	2	91.3043
rejected	37	37	0	100
rejected	24	24	0	100
rejected	27	27	0	100
rejected	44	44	0	100
rejected	9	7	2	77.7778
rejected	21	21	0	100
rejected	40	40	0	100
rejected	26	26	0	100
rejected	32	32	0	100
rejected	46	46	0	100
rejected	25	19	6	76
rejected	29	29	0	100
rejected	25	23	2	92
rejected	22	22	0	100
rejected	31	31	0	100
rejected	33	33	0	100
rejected	33	33	0	100
rejected	36	36	0	100
rejected	23	21	2	91.3043
rejected	27	27	0	100
rejected	22	22	0	100
rejected	18	18	0	100
rejected	26	26	0	100
rejected	26	26	0	100
rejected	23	23	0	100
rejected	35	35	0	100
rejected	28	28	0	100
rejected	24	24	0	100
rejected	21	20	1	95.2381
rejected	17	17	0	100
rejected	21	21	0	100
rejected	31	31	0	100
rejected	22	22	0	100
rejected	26	26	0	100
rejected	25	25	0	100
rejected	25	8	2	32
rejected	26	26	0	100
rejected	36	36	0	100
rejected	22	22	0	100
rejected	21	21	0	100
rejected	33	33	0	100
rejected	30	30	0	100
rejected	25	25	0	100
rejected	25	24	1	96
rejected	36	35	1	97.2222
rejected	36	36	0	100
rejected	27	27	0	100
rejected	40	40	0	100
rejected	25	25	0	100
rejected	25	25	0	100
rejected	46	46	0	100
rejected	31	31	0	100
rejected	50	50	0	100
rejected	23	23	0	100
rejected	32	32	0	100
rejected	17	15	2	88.2353
rejected	25	25	0	100
rejected	28	28	0	100
rejected	34	34	0	100
rejected	16	16	0	100
rejected	26	26	0	100
rejected	27	27	0	100
rejected	21	21	0	100
rejected	18	18	0	100
rejected	21	20	1	95.2381
rejected	30	30	0	100
rejected	36	36	0	100
rejected	32	32	0	100
rejected	27	27	0	100
rejected	25	25	0	100
rejected	23	23	0	100
rejected	33	33	0	100
rejected	34	34	0	100
rejected	25	24	1	96
rejected	14	14	0	100
rejected	24	24	0	100
rejected	15	15	0	100
rejected	37	36	1	97.2973
rejected	38	38	0	100
rejected	25	25	0	100
rejected	27	27	0	100
rejected	24	24	0	100
rejected	13	12	1	92.3077
rejected	23	21	2	91.3043
rejected	23	23	0	100
rejected	25	24	1	96
rejected	30	30	0	100
rejected	19	19	0	100
rejected	36	36	0	100
rejected	24	24	0	100
rejected	21	20	1	95.2381
rejected	36	35	1	97.2222
rejected	14	10	4	71.4286
rejected	26	26	0	100
rejected	28	28	0	100
rejected	23	23	0	100
rejected	34	34	0	100
rejected	32	32	0	100
rejected	21	21	0	100
rejected	18	18	0	100
rejected	40	40	0	100
rejected	25	25	0	100
rejected	20	20	0	100
rejected	17	17	0	100
rejected	26	26	0	100
rejected	25	25	0	100
rejected	13	12	1	92.3077
rejected	25	25	0	100
rejected	27	27	0	100
rejected	17	17	0	100

## Sheet: supplement data for table 2 DFT
Table 2 Summary of descriptive statistics for all test scores in each group.
group	total number	correct number	incorrect number	ccorect answer rate
approved	7	7	0	100
approved	8	6	2	75
approved	10	9	1	90
approved	16	11	5	68.75
approved	8	7	1	87.5
approved	8	6	2	75
approved	10	10	0	100
approved	12	8	4	66.6667
approved	8	7	1	87.5
approved	6	4	2	66.6667
approved	7	7	0	100
approved	14	14	0	100
approved	7	7	0	100
approved	12	8	4	66.6667
approved	11	11	0	100
approved	15	13	2	86.6667
approved	7	7	0	100
approved	8	8	0	100
approved	16	14	2	87.5
approved	7	6	1	85.7143
approved	7	5	2	71.4286
approved	6	6	0	100
approved	6	6	0	100
approved	9	8	1	88.8889
approved	6	6	0	100
approved	13	11	2	84.6154
approved	9	0	9	0
approved	9	9	0	100
approved	12	10	2	83.3333
approved	7	6	1	85.7143
approved	12	12	0	100
approved	10	8	2	80
approved	11	9	2	81.8182
approved	5	5	0	100
approved	11	8	3	72.7273
approved	9	8	1	88.8889
approved	10	8	2	80
approved	13	12	1	92.3077
approved	8	8	0	100
approved	8	8	0	100
approved	12	10	2	83.3333
approved	4	4	0	100
approved	4	4	0	100
approved	10	9	1	90
approved	9	9	0	100
approved	4	2	2	50
approved	17	13	4	76.4706
approved	9	9	0	100
approved	9	9	0	100
approved	6	6	0	100
approved	6	6	0	100
approved	11	11	0	100
approved	5	4	1	80
approved	5	4	1	80
approved	11	11	0	100
approved	13	0	13	0
approved	11	9	2	81.8182
approved	8	6	2	75
approved	11	9	2	81.8182
approved	9	7	2	77.7778
approved	7	6	1	85.7143
approved	10	10	0	100
approved	10	10	0	100
approved	10	10	0	100
approved	5	5	0	100
approved	7	7	0	100
approved	5	5	0	100
approved	11	10	1	90.9091
approved	7	7	0	100
approved	14	11	3	78.5714
approved	4	4	0	100
approved	10	10	0	100
approved	7	7	0	100
approved	12	11	1	91.6667
approved	12	12	0	100
approved	6	4	2	66.6667
approved	7	7	0	100
approved	9	7	2	77.7778
approved	5	5	0	100
approved	6	6	0	100
approved	7	7	0	100
approved	8	8	0	100
approved	9	9	0	100
approved	14	9	5	64.2857
approved	8	7	1	87.5
approved	4	3	1	75
approved	13	11	2	84.6154
approved	13	12	1	92.3077
approved	8	8	0	100
approved	8	8	0	100
approved	6	6	0	100
approved	19	15	4	78.9474
approved	9	9	0	100
approved	8	7	1	87.5
approved	6	6	0	100
approved	7	7	0	100
approved	16	11	5	68.75
approved	16	0	16	0
approved	6	4	2	66.6667
approved	11	0	11	0
approved	9	3	6	33.3333
approved	7	7	0	100
approved	12	12	0	100
approved	9	8	1	88.8889
approved	17	15	2	88.2353
approved	6	6	0	100
approved	11	11	0	100
approved	10	10	0	100
approved	5	5	0	100
approved	4	4	0	100
approved	7	5	2	71.4286
approved	7	7	0	100
approved	11	11	0	100
approved	17	12	5	70.5882
approved	12	12	0	100
approved	6	6	0	100
approved	6	6	0	100
approved	9	9	0	100
approved	7	7	0	100
approved	9	8	1	88.8889
approved	14	13	1	92.8571
approved	12	4	8	33.3333
approved	7	7	0	100
approved	12	11	1	91.6667
approved	13	12	1	92.3077
approved	9	9	0	100
approved	11	9	2	81.8182
approved	13	1	12	7.69231
approved	12	12	0	100
approved	9	9	0	100
approved	9	7	2	77.7778
approved	10	10	0	100
approved	11	9	2	81.8182
approved	13	11	2	84.6154
approved	8	4	4	50
approved	7	7	0	100
approved	7	7	0	100
approved	9	9	0	100
approved	10	10	0	100
approved	16	11	5	68.75
approved	7	4	3	57.1429
approved	8	6	2	75
approved	5	5	0	100
approved	5	5	0	100
approved	8	7	1	87.5
approved	5	5	0	100
approved	9	6	3	66.6667
approved	12	10	2	83.3333
approved	11	3	8	27.2727
approved	14	12	2	85.7143
approved	13	13	0	100
approved	11	9	2	81.8182
approved	11	10	1	90.9091
approved	9	9	0	100
approved	5	5	0	100
approved	18	12	6	66.6667
approved	12	1	11	8.33333
approved	16	10	6	62.5
approved	10	10	0	100
approved	9	8	1	88.8889
approved	11	10	1	90.9091
approved	10	9	1	90
approved	12	10	2	83.3333
approved	6	5	1	83.3333
approved	4	4	0	100
approved	7	7	0	100
approved	7	7	0	100
approved	8	8	0	100
approved	4	4	0	100
approved	6	6	0	100
approved	5	5	0	100
approved	10	8	2	80
approved	12	11	1	91.6667
approved	13	13	0	100
approved	7	7	0	100
approved	5	4	1	80
approved	7	5	2	71.4286
approved	7	7	0	100
approved	4	4	0	100
approved	12	8	4	66.6667
approved	9	9	0	100
approved	5	5	0	100
approved	17	15	2	88.2353
approved	12	10	2	83.3333
approved	5	3	2	60
approved	6	6	0	100
approved	8	8	0	100
approved	6	6	0	100
approved	11	9	2	81.8182
approved	9	7	2	77.7778
approved	5	4	1	80
rejected	10	10	0	100
rejected	7	7	0	100
rejected	4	1	3	25
rejected	9	9	0	100
rejected	4	3	1	75
rejected	7	7	0	100
rejected	6	5	1	83.3333
rejected	11	9	2	81.8182
rejected	7	7	0	100
rejected	7	7	0	100
rejected	8	6	2	75
rejected	10	10	0	100
rejected	12	10	2	83.3333
rejected	7	7	0	100
rejected	8	8	0	100
rejected	7	7	0	100
rejected	6	5	1	83.3333
rejected	6	4	2	66.6667
rejected	4	3	1	75
rejected	10	6	4	60
rejected	2	2	0	100
rejected	5	5	0	100
rejected	9	0	9	0
rejected	8	7	1	87.5
rejected	10	6	4	60
rejected	5	5	0	100
rejected	6	6	0	100
rejected	11	2	9	18.1818
rejected	4	4	0	100
rejected	8	8	0	100
rejected	15	0	15	0
rejected	8	7	1	87.5
rejected	9	9	0	100
rejected	8	6	2	75
rejected	8	7	1	87.5
rejected	6	6	0	100
rejected	8	3	5	37.5
rejected	4	4	0	100
rejected	8	8	0	100
rejected	7	7	0	100
rejected	10	10	0	100
rejected	11	9	2	81.8182
rejected	3	3	0	100
rejected	8	8	0	100
rejected	9	5	4	55.5556
rejected	7	5	2	71.4286
rejected	11	9	2	81.8182
rejected	15	13	2	86.6667
rejected	6	1	5	16.6667
rejected	6	5	1	83.3333
rejected	8	8	0	100
rejected	10	8	2	80
rejected	4	4	0	100
rejected	13	6	7	46.1538
rejected	4	1	3	25
rejected	6	5	1	83.3333
rejected	8	8	0	100
rejected	11	9	2	81.8182
rejected	7	7	0	100
rejected	6	6	0	100
rejected	10	7	3	70
rejected	8	0	8	0
rejected	9	9	0	100
rejected	9	9	0	100
rejected	9	9	0	100
rejected	9	9	0	100
rejected	4	4	0	100
rejected	4	4	0	100
rejected	5	5	0	100
rejected	12	4	8	33.3333
rejected	9	8	1	88.8889
rejected	7	0	7	0
rejected	7	5	2	71.4286
rejected	9	7	2	77.7778
rejected	8	7	1	87.5
rejected	11	11	0	100
rejected	11	10	1	90.9091
rejected	4	4	0	100
rejected	6	6	0	100
rejected	5	5	0	100
rejected	16	16	0	100
rejected	10	8	2	80
rejected	9	9	0	100
rejected	12	10	2	83.3333
rejected	6	6	0	100
rejected	10	9	1	90
rejected	8	1	7	12.5
rejected	7	7	0	100
rejected	9	9	0	100
rejected	7	7	0	100
rejected	7	7	0	100
rejected	13	13	0	100
rejected	8	8	0	100
rejected	4	4	0	100
rejected	14	13	1	92.8571
rejected	6	0	6	0
rejected	6	6	0	100
rejected	13	2	11	15.3846
rejected	4	3	1	75
rejected	6	6	0	100
rejected	9	8	1	88.8889
rejected	7	4	3	57.1429
rejected	14	12	2	85.7143
rejected	6	5	1	83.3333
rejected	7	7	0	100
rejected	8	8	0	100
rejected	11	9	2	81.8182
rejected	6	6	0	100
rejected	13	12	1	92.3077
rejected	6			0
rejected	7	7	0	100
rejected	4	4	0	100
rejected	8	8	0	100
rejected	9	5	4	55.5556
rejected	6	6	0	100
rejected	8	5	3	62.5
rejected	11	9	2	81.8182
rejected	6	6	0	100
rejected	11	11	0	100
rejected	12	8	4	66.6667
rejected	14	7	7	50
rejected	14	12	2	85.7143
rejected	9	7	2	77.7778
rejected	10	6	4	60
rejected	6	6	0	100
rejected	9	0	9	0
rejected	7	7	0	100
rejected	10	8	2	80
rejected	12	12	0	100
rejected	12	9	3	75
rejected	11	9	2	81.8182
rejected	11	9	2	81.8182
rejected	11	10	1	90.9091
rejected	7	7	0	100
rejected	10	10	0	100
rejected	10	9	1	90
rejected	9	7	2	77.7778
rejected	13	13	0	100
rejected	15	11	4	73.3333
rejected	10	8	2	80
rejected	7	6	1	85.7143
rejected	6	6	0	100
rejected	6	6	0	100
rejected	11	9	2	81.8182
rejected	13	13	0	100
rejected	8	7	1	87.5
rejected	6	6	0	100
rejected	6	6	0	100
rejected	8	8	0	100
rejected	7	4	3	57.1429
rejected	7	7	0	100
rejected	12	10	2	83.3333
rejected	12	11	1	91.6667
rejected	8	6	2	75
rejected	8	8	0	100
rejected	8	8	0	100
rejected	5	4	1	80
rejected	9	9	0	100
rejected	10	10	0	100
rejected	4	4	0	100
rejected	11	11	0	100
rejected	10	1	9	10
rejected	7	7	0	100
rejected	4	4	0	100
rejected	6	6	0	100
rejected	7	6	1	85.7143
rejected	10	10	0	100
rejected	7	7	0	100
rejected	8	8	0	100
rejected	9	6	3	66.6667
rejected	9	9	0	100
rejected	14	10	4	71.4286
rejected	2	0	2	0
rejected	10	8	2	80
rejected	8	5	3	62.5
rejected	8	7	1	87.5
rejected	14	14	0	100
rejected	7	7	0	100
rejected	8	4	4	50
rejected	11	9	2	81.8182
rejected	14	13	1	92.8571
rejected	3	3	0	100
rejected	5	5	0	100
rejected	8	8	0	100
rejected	6	3	3	50
rejected	11	9	2	81.8182
rejected	4	4	0	100
rejected	6	6	0	100
rejected	7	4	3	57.1429
rejected	10	10	0	100
rejected	4	2	2	50

## Sheet: supplement data for table2
Table 2 Summary of descriptive statistics for all test scores in each group.
group	Grit	MSPSS	resillience	POMS
approved	4.25	6.1	3.61905	10
approved	3.41667	6.9	3.57143	-13
approved	4.33333	7	3.71429	-11
approved	4	5.8	3.47619	0
approved	4.5	6.7	3.47619	-2
approved	3.66667	5.7	3.52381	5
approved	4.16667	6.6	3.57143	-4
approved	3.58333	6	3.52381	-13
approved	4.33333	6.7	4	-12
approved	4.08333	6.1	3.47619	-8
approved	3.41667	7	3.52381	-13
approved	3.58333	5.1	3.42857	-4
approved	4.58333	6.8	3.19048	6
approved	3.5	4.5	2.7619	12
approved	3.41667	6.1	3.09524	-1
approved	3.83333	5.9	3	-2
approved	4	6.5	3.80952	-7
approved	3.83333	7	3.71429	-3
approved	4.58333	6.8	3.19048	6
approved	4.33333	5.5	3.28571	7
approved	4	6.9	3.52381	-14
approved	4.75	7	3.2381	5
approved	3.33333	5.9	3.38095	-2
approved	4.25	6.7	3.61905	-4
approved	4.58333	7	3.7619	-15
approved	3.75	5.8	3.80952	-9
approved	3.66667	6.7	3.28571	3
approved	2.91667	6	2.71429	-6
approved	4.33333	6.2	3.38095	-5
approved	3.91667	5.9	3.47619	7
approved	3.25	6	3.66667	8
approved	3.41667	6.2	3.19048	13
approved	4.25	6.7	3.52381	6
approved	4.08333	6.6	3.85714	-10
approved	3.08333	6.1	3	-2
approved	3.5	5.2	3.19048	29
approved	3.83333	6.9	4	-8
approved	3.41667	6	3.33333	-11
approved	3.83333	6.5	3.52381	-8
approved	3.33333	6.2	3.04762	0
approved	3.5	6.1	3.04762	4
approved	3.16667	6.5	3.38095	-7
approved	3.91667	6.7	3.71429	-7
approved	3.58333	6.8	3.09524	-9
approved	3.5	5.7	2.7619	5
approved	3.58333	6.6	3.80952	-16
approved	2.83333	6.6	3.19048	2
approved	3.33333	5.7	3.42857	31
approved	3.08333	5.5	2.52381	-1
approved	3.16667	6.2	3.2381	6
approved	2.91667	6.4	2.71429	14
approved	3.16667	6.3	2.80952	11
approved	3.5	5.9	3.14286	1
approved	4.33333	6.6	3.57143	-10
approved	4	6.6	3.47619	-12
approved	3.66667	6.1	3	3
approved	3.25	5.8	3.19048	-2
approved	3.33333	6.2	2.95238	1
approved	3.83333	6.2	3.09524	-2
approved	4.41667	7	3.85714	-10
approved	3.75	5.7	2.95238	-4
approved	3.83333	5.9	3.28571	4
approved	3.58333	6.9	3.7619	-14
approved	3.75	6.2	3.52381	-14
approved	4.08333	6.8	3.71429	-8
approved	4	6.1	3.52381	-6
approved	3.66667	6.1	3.2381	-8
approved	3.58333	6.7	3.47619	-11
approved	3.75	6.8	3.61905	-8
approved	3.91667	6	3.7619	-8
approved	4.25	6.6	3.66667	-9
approved	3.75	6.9	3.33333	-7
approved	4.66667	6.7	3.47619	-1
approved	3.33333	6.3	3.33333	-17
approved	3.58333	6.5	3.61905	5
approved	3.41667	5.9	3.19048	4
approved	4.16667	6	3.42857	8
approved	3.75	6.2	3.61905	4
approved	4.58333	6	3.66667	1
approved	3.75	5.3	3.14286	6
approved	3.58333	6.2	2.90476	0
approved	3.91667	6.3	3.38095	6
approved	4	6.1	3.61905	-3
approved	3.66667	6.7	3.42857	8
approved	4.41667	6.4	3.04762	7
approved	3.91667	7	3.7619	-14
approved	3.58333	6.9	3.52381	-8
approved	3.5	6.4	2.7619	-3
approved	4.08333	6.5	3.52381	4
approved	3.58333	6.2	3.19048	2
approved	3.66667	5.8	3.52381	-3
approved	3.33333	5.9	3.38095	9
approved	4	6.7	3.85714	-2
approved	3	5.5	3.33333	-4
approved	4.08333	6.6	3.38095	-2
approved	4.33333	6.8	3.57143	-12
approved	2.66667	6.5	3.57143	-12
approved	3.16667	6.6	2.19048	13
approved	3.91667	6.6	3	-2
approved	3.66667	6.8	3.14286	-8
approved	3.66667	6.4	3.42857	-12
approved	4.66667	6.8	4	-5
approved	4.41667	6.4	3.61905	-12
approved	3.41667	6.7	2.80952	-3
approved	3.5	5.9	2.90476	-5
approved	4.33333	5.3	3.57143	-10
approved	3.58333	5.7	2.80952	15
approved	3.5	5.4	3.57143	-6
approved	3	6.3	3.2381	16
approved	3.75	6.7	3.38095	12
approved	3.66667	6	2.95238	-8
approved	4.25	6.7	3.38095	-3
approved	4.5	6.6	3.71429	-4
approved	3.66667	6	3.52381	2
approved	3.58333	5.4	3.14286	-3
approved	4.08333	7	3.28571	-9
approved	4	7	3.71429	-12
approved	3.91667	6.8	3.42857	-7
approved	4.16667	6.7	3.38095	5
approved	4.58333	6.5	3.7619	-13
approved	3.41667	6.1	3.14286	9
approved	3.66667	5.6	2.7619	1
approved	3	4.9	2.19048	14
approved	4.33333	6.5	3.61905	-6
approved	4.58333	7	3.7619	-15
approved	4	6.7	3.66667	4
approved	4.83333	6.7	3.95238	-16
approved	4.25	7	3.66667	-15
approved	3.91667	6.2	3.61905	2
approved	4.16667	6.1	3.52381	-11
approved	4.33333	6.4	3.95238	-10
approved	3.83333	5.1	3.2381	2
approved	3.5	5.5	3.28571	3
approved	3.25	6.8	3.33333	-6
approved	3.58333	5.9	3.52381	-8
approved	4.5	6.8	3.57143	-3
approved	4.25	7	3.7619	-8
approved	3.25	6.1	2.95238	9
approved	3.58333	7	3.28571	-2
approved	4.5	7	3.80952	-10
approved	3.91667	7	3.71429	-10
approved	3.41667	6.5	3.47619	-11
approved	3.41667	7	3.2381	2
approved	3.83333	5.6	3.47619	-3
approved	3.83333	7	3.42857	0
approved	3.58333	6.1	3.42857	-5
approved	3.5	7	3.42857	5
approved	3.91667	5.8	2.80952	4
approved	4.41667	6.7	3.80952	-6
approved	4.41667	6.8	3.2381	-11
approved	4.08333	5.5	3.38095	-15
approved	4.16667	7	3.95238	-9
approved	4.33333	7	3.61905	-8
approved	3.58333	6.3	2.90476	-5
approved	4.5	6.4	3.14286	8
rejected	3.66667	4.7	3.19048	9
rejected	3.91667	6.3	3.38095	-10
rejected	3.41667	4.3	3.04762	0
rejected	4.16667	7	3.2381	29
rejected	3.41667	4.9	3.19048	34
rejected	4.5	7	3.80952	-10
rejected	4.25	6.7	3.47619	-7
rejected	3.83333	6.4	3.38095	-4
rejected	3.5	5.8	3.47619	-7
rejected	3.58333	6.7	3.2381	2
rejected	4.33333	6.9	3.28571	-6
rejected	4.41667	7	3.7619	-16
rejected	3.41667	6.6	3.38095	11
rejected	4	6.6	3.57143	-2
rejected	3.08333	6.8	3.2381	-8
rejected	4.41667	7	3.90476	-15
rejected	3.33333	6.9	3.7619	-4
rejected	4.25	6.4	3.42857	-5
rejected	3.41667	5.4	3.14286	-8
rejected	4.33333	7	3.66667	-9
rejected	3.16667	7	3.57143	-11
rejected	3.91667	6.4	3.14286	9
rejected	4.08333	6.9	3.71429	-9
rejected	3.91667	7	3.38095	-9
rejected	4.41667	7	3.90476	-6
rejected	4	6	3.66667	-12
rejected	2.75	5.9	3.42857	-3
rejected	4	6.5	3.71429	-16
rejected	3.41667	7	3.71429	-2
rejected	3.66667	6	3.28571	-4
rejected	4.58333	6.7	4	-8
rejected	3.08333	5.7	2.95238	43
rejected	3.33333	6.3	3.57143	-7
rejected	4.58333	7	4	-6
rejected	4.16667	7	3.42857	-8
rejected	4.16667	6.9	3.71429	-5
rejected	4	5.5	3.38095	4
rejected	4.25	6.2	3.33333	-12
rejected	4.58333	6.8	3.71429	-7
rejected	3.91667	6.7	3.04762	4
rejected	4.41667	6.8	3.90476	-11
rejected	4.33333	6.7	3.52381	-9
rejected	3.5	5.3	2.61905	12
rejected	3.58333	5.7	3.47619	-5
rejected	3.91667	6.4	3.47619	-8
rejected	3.33333	6.2	3.33333	-12
rejected	3.75	6.1	2.90476	-9
rejected	3.75	6.6	3.42857	5
rejected	4.25	5.7	3.47619	-2
rejected	4.16667	6.5	3.47619	10
rejected	3	4.4	2.33333	28
rejected	4.16667	6.8	3.80952	-8
rejected	4.58333	6.9	3.85714	3
rejected	4.41667	6.7	3.7619	-3
rejected	3.33333	5.8	2.95238	-10
rejected	3.75	6.9	3.61905	-13
rejected	3.75	5.9	3.80952	-5
rejected	2.58333	6.5	2.95238	-4
rejected	3.75	5.7	3.61905	-13
rejected	4.58333	6.6	3.71429	-8
rejected	4	6.4	3.52381	-2
rejected	3.41667	7	3.57143	-3
rejected	3.91667	5.4	3.38095	-8
rejected	3.83333	6.5	3.85714	-17
rejected	4.08333	6.2	3.80952	-15
rejected	4.58333	6.8	3.85714	7
rejected	4	5.9	3.04762	-5
rejected	4	5.5	3.61905	0
rejected	3.83333	5.4	3.42857	-8
rejected	4.66667	7	3.52381	-12
rejected	3.75	6.9	3.33333	0
rejected	4	6.5	3.28571	-3
rejected	3.83333	6.7	3.19048	6
rejected	4	5.7	3.28571	16
rejected	4.41667	6.8	3.71429	-8
rejected	3.83333	6.4	3.14286	1
rejected	3.66667	5.5	3.14286	-1
rejected	3.58333	5.2	2.7619	22
rejected	3.66667	4.7	3.19048	3
rejected	4.33333	6.1	3.42857	-10
rejected	3.91667	6.5	3.7619	-11
rejected	3.5	6.8	3.28571	9
rejected	3.16667	5.8	2.95238	18
rejected	3.33333	6.6	2.90476	-1
rejected	4.08333	6.8	3.71429	-9
rejected	3.58333	6.8	3.19048	-10
rejected	3.5	6.2	3.95238	-13
rejected	3.91667	6.2	3.33333	-4
rejected	4.16667	7	3.38095	-11
rejected	4.16667	7	3.85714	-8
rejected	3.75	7	3.7619	-13
rejected	3.83333	6.3	3.57143	4
rejected	3.91667	5.5	3.71429	-11
rejected	4.41667	6.5	3.90476	-10
rejected	4.33333	6.8	3.80952	-10
rejected	4.5	6	3.61905	-12
rejected	3.58333	6.3	3.52381	2
rejected	3.75	5.7	3.61905	-13
rejected	3.66667	6.1	3.61905	-4
rejected	5	7	3.90476	0
rejected	3.91667	6.5	3.2381	-13
rejected	4.58333	7	3.85714	-8
rejected	3.33333	6	3.28571	-5
rejected	4	5.6	3.57143	-11
rejected	3.41667	6.6	3.33333	-8
rejected	4.5	5.7	3.47619	-14
rejected	4.5	6	3.71429	-9
rejected	3.58333	6.3	3.57143	-1
rejected	3.75	6.5	3.7619	-9
rejected	4.16667	7	3.71429	-7
rejected	4.08333	7	3.57143	-14
rejected	4.25	6.9	3.7619	-5
rejected	4.25	6.6	3.85714	-14
rejected	4	6.4	3.2381	7
rejected	4.41667	6.6	3.52381	0
rejected	3.91667	5.9	3.71429	-8
rejected	3	5.1	2.90476	-1
rejected	4.66667	7	3.95238	-15
rejected	4	7	3.61905	-10
rejected	3.41667	6.6	3.19048	-4
rejected	4.33333	7	3.80952	-12
rejected	4.5	7	3.28571	-6
rejected	3.66667	6.8	3.28571	-11
rejected	3.66667	6.2	3.33333	-4
rejected	3.75	6.2	3.19048	3
rejected	4	7	3.33333	2
rejected	4.66667	7	3.42857	2
rejected	4.08333	6.6	3.7619	-13
rejected	4.66667	7	3.90476	-17
rejected	4.08333	6.8	3.95238	-6
rejected	3.75	6.3	3.14286	-6
rejected	4.75	7	3.85714	-15
rejected	3.66667	5.8	2.71429	13
rejected	4.33333	5.9	3.7619	-9
rejected	3.66667	6.8	3.2381	-2
rejected	3.83333	5.8	3.19048	10
rejected	4.25	6.6	3.33333	-7
rejected	3.91667	6.4	3.90476	-10
rejected	3.91667	6.5	3.28571	-9
rejected	4.16667	6.9	3.52381	-9
rejected	3.58333	6.9	2.85714	11
rejected	3.16667	5.7	3.28571	22
rejected	3.66667	5.4	3.42857	-9
rejected	3.83333	6.5	3.38095	24
rejected	3.08333	5	2.71429	21
rejected	4.16667	5.7	3.47619	-3
rejected	4.25	7	3.7619	-10
rejected	3.5	6.2	3.95238	-13
rejected	4.08333	5.7	3.33333	9
rejected	4.16667	7	3.90476	-13
rejected	3	5.9	2.90476	18
rejected	3.83333	6.6	3.7619	-10
rejected	4	6.4	3.2381	3
rejected	3.41667	6.6	3.52381	3
rejected	4.83333	6.9	3.85714	-13
rejected	4.25	6.3	3.28571	5
rejected	3.66667	6.2	3.19048	-3
rejected	3.83333	6.8	3.7619	-9
rejected	3.83333	6	3.71429	-10
